# Supplementary material for: Superstructure Formation through Coupled Anion and Cation Ordering in Cu-Substituted Lead Oxyapatites
Source: Chem Mater. 2025 Apr 23;37(9):3088–99. doi: 10.1021/acs.chemmater.4c03130 (PMC12079795; doi:10.1021/acs.chemmater.4c03130)
Supplement: Supplementary file 2 — cm4c03130_si_002.cif [file cm4c03130_si_002.cif]

#\#CIF_1.1

#  CIF produced by WinGX routine CIF_UPDATE
#  Created on 2024-03-01 at 15:16:34
#  Using CIFtbx version 3.0.4  1 Sep 2006

#  Dictionary name : cif_core.dic
#  Dictionary vers : 2.4.5
#  Request file    : m:\tools\wingx\files\archive.reqdat
#  CIF files read  : shelxt xia2 PILATUS_2M_S_N_24_0107_Diamond

#------------------ SECTION 1. GLOBAL INFORMATION ---------------------------#

data_global

# start Validation Reply Form
_vrf_PLAT029_shelxt
;
PROBLEM: _diffrn_measured_fraction_theta_full value Low .      0.908 Why?  
RESPONSE: keeping the data processing procedure consistent while maintaining 
a good data-to-parameter ratio and resolution required a slightlly lower 
completeness. Integration in CryAlisPro provides 97% completeness but
insufficient absoprtion correction. 
;
 _vrf_PLAT077_shelxt
;
PROBLEM: Unitcell Contains Non-integer Number of Atoms ..     Please Check 
RESPONSE: conventional Z = 2 for apatites leads to A5(PO4)O0.5 for oxyapatites
;
_vrf_PLAT975_shelxt
;
PROBLEM: Check Calcd Resid. Dens.  0.54Ang From O5      .       3.07 eA-3  
RESPONSE: The residual q-peak is due to the positional disorder of the oxygen anion along (00z).  
;
_vrf_PLAT971_shelxt
;
PROBLEM: Check Calcd Resid. Dens.  0.54Ang From O5              3.07 eA-3  
RESPONSE: The residual q-peak is due to the positional disorder of the oxygen anion along (00z).
;
# end Validation Reply Form

# publcif _publ_body_element loop start
loop_
_publ_body_element
_publ_body_title
_publ_body_contents

 section 
;
Introduction
; 
;

;
 section 
;
Experimental
; 
;

;
 subsection 
;
Synthesis and crystallization
; 
;

;
 subsection 
;
Refinement
;
;
Crystal data, data collection and structure refinement details are summarized
in Table 1.
;

 section 
;
Results and discussion
; 
;

;
# publcif _publ_body_element loop end

#------------------ AUDIT DETAILS -------------------------------------------#

_audit_creation_date            2024-03-01
_audit_creation_method          'WinGX routine CIF_UPDATE'
_audit_conform_dict_name        cif_core.dic
_audit_conform_dict_version     2.4
_audit_conform_dict_location    ftp://ftp.iucr.org/pub/cif_core.dic
_audit_update_record            
;
?

2024-03-01 # Formatted by publCIF
;


#==============================================================================
#
# SUBMISSION DETAILS
# Name and address of author for correspondence

_publ_contact_author_name       'Scheifers, Jan Phillip'
_publ_contact_author_address
;

;
_publ_contact_author_email       'jan.scheifers@email.ucr.edu'
_publ_contact_author_fax         ' '
_publ_contact_author_phone       ' '


_publ_contact_letter
;
 Submission dated :2024-03-01

Please consider this CIF for submission to the Cambridge Crystallographic
Data Centre. I certify that all authors have seen and approved of this
submission, that all have made significant scientific contributions to the
work reported, and that all share responsibility and accountability for
the results.

This CIF  is submitted as a personal communication

This CIF is submitted as part of a journal submission
<Insert Journal details here>

<Insert NAME here>
;


#==============================================================================
#
# TITLE AND AUTHOR LIST

_publ_section_title
;
Title (type here to add)
;

_publ_section_title_footnote
.

# The loop structure below should contain the names and addresses of all
# authors, in the required order of publication. Repeat as necessary.

loop_
 _publ_author_name
 _publ_author_footnote
 _publ_author_address
?
?
?

#------------------  SECTION 2. COMPOUND(S) DETAILS -------------------------#

data_shelxt


_atom_sites_solution_secondary   difmap
#Added by publCIF


_refine_ls_number_constraints   1.0000(1)
#Added by publCIF


_atom_sites_solution_primary   dual
#Added by publCIF


_diffrn_standards_number   ?
#Added by publCIF


_cell_special_details   ?
#Added by publCIF


_exptl_crystal_description   'translucent gray block'
#Added by publCIF


_diffrn_radiation_type   Synchrotron
#Added by publCIF


_computing_structure_solution   'SHELXT (Sheldrick, 2015)'
#Added by publCIF


_computing_molecular_graphics   'VESTA3 (Momma, 2011)'
#Added by publCIF


_audit_creation_date                    2024-03-01T15:16:34-00:00
_audit_creation_method                  'WinGX routine CIF_UPDATE'

#----------------------------------------------------------------------------#
#                   CHEMICAL INFORMATION                                     #
#----------------------------------------------------------------------------#

_chemical_formula_sum                   'Cu0.66 O12.50 P3 Pb4.34'
_chemical_formula_weight                1234.05

#----------------------------------------------------------------------------#
#                   UNIT CELL INFORMATION                                    #
#----------------------------------------------------------------------------#

_symmetry_cell_setting                  hexagonal
_symmetry_space_group_name_H-M          'P 63/m'
_symmetry_space_group_name_Hall         '-P 6c'
_symmetry_Int_Tables_number             176
loop_
    _symmetry_equiv_pos_as_xyz
'x, y, z'
'-y, x-y, z'
'-x+y, -x, z'
'-x, -y, z+1/2'
'y, -x+y, z+1/2'
'x-y, x, z+1/2'
'-x, -y, -z'
'y, -x+y, -z'
'x-y, x, -z'
'x, y, -z-1/2'
'-y, x-y, -z-1/2'
'-x+y, -x, -z-1/2'

_cell_length_a                          9.78150(3)
_cell_length_b                          9.78150(3)
_cell_length_c                          7.35600(3)
_cell_angle_alpha                       90
_cell_angle_beta                        90
_cell_angle_gamma                       120
_cell_volume                            609.513(4)
_cell_formula_units_Z                   2
_cell_measurement_temperature           100(2)
_cell_measurement_reflns_used           8340
_cell_measurement_theta_min             2.3257185275976
_cell_measurement_theta_max             35.863221616747

#----------------------------------------------------------------------------#
#                   CRYSTAL INFORMATION                                      #
#----------------------------------------------------------------------------#

_exptl_crystal_size_max                 0.042
_exptl_crystal_size_mid                 0.04
_exptl_crystal_size_min                 0.033
_exptl_crystal_density_diffrn           6.724
_exptl_crystal_F_000                    1040

#----------------------------------------------------------------------------#
#                   ABSORPTION CORRECTION                                    #
#----------------------------------------------------------------------------#

_exptl_absorpt_coefficient_mu           56.638
_exptl_absorpt_correction_type          empirical
_exptl_absorpt_process_details
;
        DIALS 3.8 (Winter, G. et al., 2018)
        dials.scale (Beilsten-Edmands, J. et al., 2020)
        XIA2 3.8.6 (Winter, G., 2010)
;
_exptl_absorpt_correction_T_min         0.38277696743374
_exptl_absorpt_correction_T_max         1
_shelx_estimated_absorpt_T_min          0.2
_shelx_estimated_absorpt_T_max          0.257

#----------------------------------------------------------------------------#
#                   DATA COLLECTION                                          #
#----------------------------------------------------------------------------#

_diffrn_source                          Synchrotron
_diffrn_source_type                     'Diamond Light Source Beamline I19-1'
_diffrn_ambient_temperature             100(2)
_diffrn_radiation_wavelength            0.6889
_diffrn_radiation_monochromator         'Silicon 111'
_diffrn_detector                        'Photon counting pixel array'
_diffrn_detector_type                   'Dectris PILATUS 2M'
_diffrn_measurement_device              'Fixed \c 3-circle diffractometer'
_diffrn_measurement_device_type         'Fluid Film Devices'
_diffrn_measurement_method              'shutterless scans'
_diffrn_measurement_specimen_support
                                        'MiTeGen MicroMount'
_diffrn_reflns_av_R_equivalents         0.0381
_diffrn_reflns_av_unetI/netI            0.0256
_diffrn_reflns_number                   12536
_diffrn_reflns_limit_h_min              -16
_diffrn_reflns_limit_h_max              16
_diffrn_reflns_limit_k_min              -16
_diffrn_reflns_limit_k_max              16
_diffrn_reflns_limit_l_min              -12
_diffrn_reflns_limit_l_max              12
_diffrn_reflns_theta_min                2.33
_diffrn_reflns_theta_max                36.037
_diffrn_reflns_theta_full               24.415
_diffrn_measured_fraction_theta_full
                                        0.908
_diffrn_measured_fraction_theta_max
                                        0.907
_diffrn_reflns_Laue_measured_fraction_full
                                        0.908
_diffrn_reflns_Laue_measured_fraction_max
                                        0.907
_diffrn_reflns_point_group_measured_fraction_full
                                        0.908
_diffrn_reflns_point_group_measured_fraction_max
                                        0.907
_reflns_Friedel_coverage                0
_reflns_number_total                    1021
_reflns_number_gt                       939
_reflns_threshold_expression            'I > 2\s(I)'

#----------------------------------------------------------------------------#
#                   COMPUTER PROGRAMS USED                                   #
#----------------------------------------------------------------------------#

_computing_data_collection              'GDA - generic data acquisition software'
_computing_data_reduction
;
        DIALS 3.8 (Winter, G. et al., 2018)
        dials.scale (Beilsten-Edmands, J. et al., 2020)
        XIA2 3.8.6 (Winter, G., 2010)
;
_computing_structure_refinement         'SHELXL-2014/7 (Sheldrick, 2014)'

#----------------------------------------------------------------------------#
#                   STRUCTURE SOLUTION                                       #
#----------------------------------------------------------------------------#


#----------------------------------------------------------------------------#
#                   REFINEMENT INFORMATION                                   #
#----------------------------------------------------------------------------#

_shelx_SHELXL_version_number            2014/7
_refine_ls_structure_factor_coef        Fsqd
_refine_ls_matrix_type                  full
_refine_ls_weighting_scheme             calc
_refine_ls_weighting_details            'w=1/[\s^2^(Fo^2^)+0.4419P] where P=(Fo^2^+2Fc^2^)/3'
_refine_ls_hydrogen_treatment           undef
_refine_ls_extinction_method            'SHELXL-2014/7 (Sheldrick 2014'
_refine_ls_extinction_expression        Fc^*^=kFc[1+0.001xFc^2^\l^3^/sin(2\q)]^-1/4^
_refine_ls_extinction_coef              0.00105(10)
_refine_ls_number_reflns                1021
_refine_ls_number_parameters            48
_refine_ls_number_restraints            1
_refine_ls_R_factor_all                 0.0207
_refine_ls_R_factor_gt                  0.0182
_refine_ls_wR_factor_ref                0.0387
_refine_ls_wR_factor_gt                 0.0382
_refine_ls_goodness_of_fit_ref          1.243
_refine_ls_restrained_S_all             1.242
_refine_ls_shift/su_max                 0.002
_refine_ls_shift/su_mean                0
_refine_diff_density_max                2.855
_refine_diff_density_min                -1.524
_refine_diff_density_rms                0.329

#----------------------------------------------------------------------------#
#                   CONSTRAINTS AND RESTRAINTS                               #
#----------------------------------------------------------------------------#


#----------------------------------------------------------------------------#
#                   ATOMIC TYPES, COORDINATES AND THERMAL PARAMETERS         #
#----------------------------------------------------------------------------#

loop_
    _atom_type_symbol
    _atom_type_description
    _atom_type_scat_dispersion_real
    _atom_type_scat_dispersion_imag
    _atom_type_scat_source
Pb Pb -2.779 9.6616 'International Tables Vol C Tables 4.2.6.8 and 6.1.1.4'
P P 0.0974 0.0893 'International Tables Vol C Tables 4.2.6.8 and 6.1.1.4'
O O 0.0101 0.0057 'International Tables Vol C Tables 4.2.6.8 and 6.1.1.4'
Cu Cu 0.3307 1.2021 'International Tables Vol C Tables 4.2.6.8 and 6.1.1.4'

loop_
    _atom_site_label
    _atom_site_type_symbol
    _atom_site_fract_x
    _atom_site_fract_y
    _atom_site_fract_z
    _atom_site_U_iso_or_equiv
    _atom_site_adp_type
    _atom_site_occupancy
    _atom_site_site_symmetry_order
    _atom_site_calc_flag
    _atom_site_refinement_flags_posn
    _atom_site_refinement_flags_adp
    _atom_site_refinement_flags_occupancy
    _atom_site_disorder_assembly
    _atom_site_disorder_group
Pb1 Pb 0.3333 0.6667 0.49622(3) 0.00900(7) Uani 0.772(3) 3 d S T P . .
Cu1 Cu 0.3333 0.6667 0.49622(3) 0.00900(7) Uani 0.228(3) 3 d S T P . .
Pb2 Pb 0.00097(15) 0.25155(14) 0.75 0.00789(13) Uani 0.574(3) 2 d S T P . .
Cu2 Cu 0.00097(15) 0.25155(14) 0.75 0.00789(13) Uani 0.068(3) 2 d S T P . .
Pb2S Pb -0.0031(3) 0.2263(2) 0.7309(3) 0.00789(13) Uani 0.1788(15) 1 d . . P . .
P1 P 0.37586(13) 0.40259(13) 0.75 0.0079(2) Uani 1 2 d S T P . .
O1 O 0.4886(4) 0.3351(5) 0.75 0.0176(7) Uani 1 2 d S T P . .
O2 O 0.2677(3) 0.3486(4) 0.5818(3) 0.0201(5) Uani 1 1 d . . . . .
O3 O 0.4712(5) 0.5856(4) 0.75 0.0246(9) Uani 1 2 d S T P . .
O4 O 0 0 0.5 0.025(5) Uiso 0.050(17) 6 d S . P . .
O5 O 0 0 0.676(3) 0.025(5) Uiso 0.225(9) 3 d S . P . .

loop_
    _atom_site_aniso_label
    _atom_site_aniso_U_11
    _atom_site_aniso_U_22
    _atom_site_aniso_U_33
    _atom_site_aniso_U_23
    _atom_site_aniso_U_13
    _atom_site_aniso_U_12
Pb1 0.00804(8) 0.00804(8) 0.01090(11) 0 0 0.00402(4)
Cu1 0.00804(8) 0.00804(8) 0.01090(11) 0 0 0.00402(4)
Pb2 0.00446(10) 0.0047(3) 0.0142(2) 0 0 0.0021(2)
Cu2 0.00446(10) 0.0047(3) 0.0142(2) 0 0 0.0021(2)
Pb2S 0.00446(10) 0.0047(3) 0.0142(2) 0 0 0.0021(2)
P1 0.0062(4) 0.0066(5) 0.0116(5) 0 0 0.0036(4)
O1 0.0140(15) 0.0272(19) 0.0192(17) 0 0 0.0161(15)
O2 0.0182(12) 0.0321(15) 0.0158(12) -0.0107(11) -0.0071(10) 0.0169(12)
O3 0.023(2) 0.0091(16) 0.037(2) 0 0 0.0047(15)


#----------------------------------------------------------------------------#
#                   MOLECULAR GEOMETRY                                       #
#----------------------------------------------------------------------------#

_geom_special_details
;
 All esds (except the esd in the dihedral angle between two l.s. planes)
 are estimated using the full covariance matrix.  The cell esds are taken
 into account individually in the estimation of esds in distances, angles
 and torsion angles; correlations between esds in cell parameters are only
 used when they are defined by crystal symmetry.  An approximate (isotropic)
 treatment of cell esds is used for estimating esds involving l.s. planes.
;
loop_
    _geom_bond_atom_site_label_1
    _geom_bond_atom_site_label_2
    _geom_bond_distance
    _geom_bond_site_symmetry_2
    _geom_bond_publ_flag
Pb1 O1 2.519(2) 8_566 ?
Pb1 O1 2.519(2) 9_556 ?
Pb1 O1 2.519(2) 7_666 ?
Pb1 O3 2.646(3) . ?
Pb1 O3 2.646(3) 2_665 ?
Pb1 O3 2.646(3) 3_565 ?
Pb1 Pb1 3.6224(5) 10_556 ?
Pb2 Pb2S 0.269(2) 10_557 ?
Pb2 O3 2.361(4) 3_565 ?
Pb2 O5 2.516(5) 10_557 ?
Pb2 O5 2.516(5) . ?
Pb2 O2 2.598(3) 9_556 ?
Pb2 O2 2.598(3) 6 ?
Pb2 O2 2.601(3) . ?
Pb2 O2 2.601(3) 10_557 ?
Pb2 P1 3.1956(17) . ?
Pb2S Pb2S 0.281(4) 10_557 ?
Pb2S O5 2.265(4) . ?
Pb2S O5 2.332(7) 10_557 ?
Pb2S O2 2.518(3) 9_556 ?
Pb2S O2 2.546(4) . ?
Pb2S O3 2.587(5) 3_565 ?
Pb2S O2 2.680(4) 10_557 ?
P1 O2 1.540(3) . ?
P1 O2 1.540(3) 10_557 ?
P1 O1 1.542(4) . ?
P1 O3 1.551(4) . ?
O1 Pb1 2.519(2) 4_665 ?
O1 Pb1 2.519(2) 7_666 ?
O2 Pb2S 2.518(3) 8_556 ?
O2 Pb2 2.598(3) 8_556 ?
O2 Pb2S 2.679(4) 10_557 ?
O3 Cu2 2.361(4) 2_665 ?
O3 Pb2 2.361(4) 2_665 ?
O3 Pb2S 2.587(5) 11_667 ?
O3 Pb2S 2.587(5) 2_665 ?
O3 Pb1 2.646(3) 10_557 ?
O4 O5 1.29(2) . ?
O4 O5 1.29(2) 7_556 ?
O5 O5 1.09(4) 10_557 ?
O5 Pb2S 2.265(4) 2 ?
O5 Pb2S 2.265(4) 3 ?
O5 Pb2S 2.332(7) 11_557 ?
O5 Pb2S 2.332(7) 12_557 ?
O5 Pb2S 2.332(7) 10_557 ?
O5 Pb2 2.516(5) 2 ?
O5 Pb2 2.516(5) 3 ?

loop_
    _geom_angle_atom_site_label_1
    _geom_angle_atom_site_label_2
    _geom_angle_atom_site_label_3
    _geom_angle
    _geom_angle_site_symmetry_1
    _geom_angle_site_symmetry_3
    _geom_angle_publ_flag
O1 Pb1 O1 74.01(9) 8_566 9_556 ?
O1 Pb1 O1 74.01(9) 8_566 7_666 ?
O1 Pb1 O1 74.01(9) 9_556 7_666 ?
O1 Pb1 O3 152.86(12) 8_566 . ?
O1 Pb1 O3 125.77(11) 9_556 . ?
O1 Pb1 O3 92.71(9) 7_666 . ?
O1 Pb1 O3 92.71(9) 8_566 2_665 ?
O1 Pb1 O3 152.86(12) 9_556 2_665 ?
O1 Pb1 O3 125.77(11) 7_666 2_665 ?
O3 Pb1 O3 75.73(10) . 2_665 ?
O1 Pb1 O3 125.77(11) 8_566 3_565 ?
O1 Pb1 O3 92.71(9) 9_556 3_565 ?
O1 Pb1 O3 152.86(12) 7_666 3_565 ?
O3 Pb1 O3 75.73(10) . 3_565 ?
O3 Pb1 O3 75.73(10) 2_665 3_565 ?
O1 Pb1 Pb1 44.03(6) 8_566 10_556 ?
O1 Pb1 Pb1 44.03(6) 9_556 10_556 ?
O1 Pb1 Pb1 44.02(6) 7_666 10_556 ?
O3 Pb1 Pb1 134.86(6) . 10_556 ?
O3 Pb1 Pb1 134.87(6) 2_665 10_556 ?
O3 Pb1 Pb1 134.87(6) 3_565 10_556 ?
Pb2S Pb2 O3 145.3(6) 10_557 3_565 ?
Pb2S Pb2 O5 20.5(8) 10_557 10_557 ?
O3 Pb2 O5 153.3(2) 3_565 10_557 ?
Pb2S Pb2 O5 44.8(8) 10_557 . ?
O3 Pb2 O5 153.3(2) 3_565 . ?
O5 Pb2 O5 25.0(10) 10_557 . ?
Pb2S Pb2 O2 129.6(6) 10_557 9_556 ?
O3 Pb2 O2 84.96(7) 3_565 9_556 ?
O5 Pb2 O2 114.4(5) 10_557 9_556 ?
O5 Pb2 O2 90.3(5) . 9_556 ?
Pb2S Pb2 O2 69.9(6) 10_557 6 ?
O3 Pb2 O2 84.96(7) 3_565 6 ?
O5 Pb2 O2 90.3(5) 10_557 6 ?
O5 Pb2 O2 114.4(5) . 6 ?
O2 Pb2 O2 139.92(15) 9_556 6 ?
Pb2S Pb2 O2 104.2(8) 10_557 . ?
O3 Pb2 O2 76.79(11) 3_565 . ?
O5 Pb2 O2 88.4(2) 10_557 . ?
O5 Pb2 O2 76.5(2) . . ?
O2 Pb2 O2 79.29(5) 9_556 . ?
O2 Pb2 O2 135.09(10) 6 . ?
Pb2S Pb2 O2 75.4(7) 10_557 10_557 ?
O3 Pb2 O2 76.79(11) 3_565 10_557 ?
O5 Pb2 O2 76.5(2) 10_557 10_557 ?
O5 Pb2 O2 88.4(3) . 10_557 ?
O2 Pb2 O2 135.09(10) 9_556 10_557 ?
O2 Pb2 O2 79.29(5) 6 10_557 ?
O2 Pb2 O2 56.83(11) . 10_557 ?
Pb2S Pb2 P1 91.9(8) 10_557 . ?
O3 Pb2 P1 72.39(10) 3_565 . ?
O5 Pb2 P1 83.94(4) 10_557 . ?
O5 Pb2 P1 83.94(4) . . ?
O2 Pb2 P1 106.80(7) 9_556 . ?
O2 Pb2 P1 106.80(7) 6 . ?
O2 Pb2 P1 28.52(6) . . ?
O2 Pb2 P1 28.52(6) 10_557 . ?
Pb2S Pb2S O5 100.3(5) 10_557 . ?
Pb2S Pb2S O5 72.9(5) 10_557 10_557 ?
O5 Pb2S O5 27.4(10) . 10_557 ?
Pb2S Pb2S O2 155.98(9) 10_557 9_556 ?
O5 Pb2S O2 98.4(5) . 9_556 ?
O5 Pb2S O2 124.7(5) 10_557 9_556 ?
Pb2S Pb2S O2 115.51(7) 10_557 . ?
O5 Pb2S O2 82.1(2) . . ?
O5 Pb2S O2 93.9(2) 10_557 . ?
O2 Pb2S O2 81.84(8) 9_556 . ?
Pb2S Pb2S O3 86.88(4) 10_557 3_565 ?
O5 Pb2S O3 155.8(2) . 3_565 ?
O5 Pb2S O3 149.4(3) 10_557 3_565 ?
O2 Pb2S O3 82.11(9) 9_556 3_565 ?
O2 Pb2S O3 73.94(12) . 3_565 ?
Pb2S Pb2S O2 59.04(7) 10_557 10_557 ?
O5 Pb2S O2 92.0(3) . 10_557 ?
O5 Pb2S O2 78.1(3) 10_557 10_557 ?
O2 Pb2S O2 135.13(13) 9_556 10_557 ?
O2 Pb2S O2 56.47(12) . 10_557 ?
O3 Pb2S O2 71.75(11) 3_565 10_557 ?
O2 P1 O2 107.0(2) . 10_557 ?
O2 P1 O1 111.63(13) . . ?
O2 P1 O1 111.63(13) 10_557 . ?
O2 P1 O3 108.04(15) . . ?
O2 P1 O3 108.04(15) 10_557 . ?
O1 P1 O3 110.3(2) . . ?
O2 P1 Pb2 53.75(11) . . ?
O2 P1 Pb2 53.75(11) 10_557 . ?
O1 P1 Pb2 134.66(16) . . ?
O3 P1 Pb2 115.00(16) . . ?
P1 O1 Pb1 130.37(10) . 4_665 ?
P1 O1 Pb1 130.37(10) . 7_666 ?
Pb1 O1 Pb1 91.95(11) 4_665 7_666 ?
P1 O2 Pb2S 144.78(16) . 8_556 ?
P1 O2 Pb2S 100.94(14) . . ?
Pb2S O2 Pb2S 106.69(12) 8_556 . ?
P1 O2 Pb2 141.85(15) . 8_556 ?
Pb2S O2 Pb2 5.77(5) 8_556 8_556 ?
Pb2S O2 Pb2 111.98(11) . 8_556 ?
P1 O2 Pb2 97.73(12) . . ?
Pb2S O2 Pb2 111.46(11) 8_556 . ?
Pb2S O2 Pb2 5.88(5) . . ?
Pb2 O2 Pb2 116.58(11) 8_556 . ?
P1 O2 Pb2S 95.51(13) . 10_557 ?
Pb2S O2 Pb2S 111.64(13) 8_556 10_557 ?
Pb2S O2 Pb2S 5.44(7) . 10_557 ?
Pb2 O2 Pb2S 117.02(11) 8_556 10_557 ?
Pb2 O2 Pb2S 5.59(5) . 10_557 ?
P1 O3 Cu2 127.4(2) . 2_665 ?
P1 O3 Pb2 127.4(2) . 2_665 ?
Cu2 O3 Pb2 0 2_665 2_665 ?
P1 O3 Pb2S 128.7(2) . 11_667 ?
Cu2 O3 Pb2S 3.40(5) 2_665 11_667 ?
Pb2 O3 Pb2S 3.40(5) 2_665 11_667 ?
P1 O3 Pb2S 128.7(2) . 2_665 ?
Cu2 O3 Pb2S 3.40(5) 2_665 2_665 ?
Pb2 O3 Pb2S 3.40(5) 2_665 2_665 ?
Pb2S O3 Pb2S 6.24(9) 11_667 2_665 ?
P1 O3 Pb1 104.08(15) . 10_557 ?
Cu2 O3 Pb1 112.40(11) 2_665 10_557 ?
Pb2 O3 Pb1 112.40(11) 2_665 10_557 ?
Pb2S O3 Pb1 109.15(11) 11_667 10_557 ?
Pb2S O3 Pb1 113.88(12) 2_665 10_557 ?
P1 O3 Pb1 104.08(15) . . ?
Cu2 O3 Pb1 112.40(11) 2_665 . ?
Pb2 O3 Pb1 112.40(11) 2_665 . ?
Pb2S O3 Pb1 113.88(12) 11_667 . ?
Pb2S O3 Pb1 109.15(11) 2_665 . ?
Pb1 O3 Pb1 89.73(12) 10_557 . ?
O5 O4 O5 180 . 7_556 ?
O5 O5 O4 180 10_557 . ?
O5 O5 Pb2S 79.7(5) 10_557 . ?
O4 O5 Pb2S 100.3(5) . . ?
O5 O5 Pb2S 79.7(5) 10_557 2 ?
O4 O5 Pb2S 100.3(5) . 2 ?
Pb2S O5 Pb2S 116.9(3) . 2 ?
O5 O5 Pb2S 79.7(5) 10_557 3 ?
O4 O5 Pb2S 100.3(5) . 3 ?
Pb2S O5 Pb2S 116.9(3) . 3 ?
Pb2S O5 Pb2S 116.9(3) 2 3 ?
O5 O5 Pb2S 72.9(5) 10_557 11_557 ?
O4 O5 Pb2S 107.1(5) . 11_557 ?
Pb2S O5 Pb2S 114.7(4) . 11_557 ?
Pb2S O5 Pb2S 6.82(10) 2 11_557 ?
Pb2S O5 Pb2S 114.7(4) 3 11_557 ?
O5 O5 Pb2S 72.9(5) 10_557 12_557 ?
O4 O5 Pb2S 107.1(5) . 12_557 ?
Pb2S O5 Pb2S 114.7(4) . 12_557 ?
Pb2S O5 Pb2S 114.7(4) 2 12_557 ?
Pb2S O5 Pb2S 6.82(10) 3 12_557 ?
Pb2S O5 Pb2S 111.7(5) 11_557 12_557 ?
O5 O5 Pb2S 72.9(5) 10_557 10_557 ?
O4 O5 Pb2S 107.1(5) . 10_557 ?
Pb2S O5 Pb2S 6.82(10) . 10_557 ?
Pb2S O5 Pb2S 114.7(4) 2 10_557 ?
Pb2S O5 Pb2S 114.7(4) 3 10_557 ?
Pb2S O5 Pb2S 111.7(5) 11_557 10_557 ?
Pb2S O5 Pb2S 111.7(5) 12_557 10_557 ?
O5 O5 Pb2 77.5(5) 10_557 . ?
O4 O5 Pb2 102.5(5) . . ?
Pb2S O5 Pb2 2.39(8) . . ?
Pb2S O5 Pb2 117.0(3) 2 . ?
Pb2S O5 Pb2 115.4(3) 3 . ?
Pb2S O5 Pb2 114.5(4) 11_557 . ?
Pb2S O5 Pb2 113.0(4) 12_557 . ?
Pb2S O5 Pb2 4.66(5) 10_557 . ?
O5 O5 Pb2 77.5(5) 10_557 2 ?
O4 O5 Pb2 102.5(5) . 2 ?
Pb2S O5 Pb2 115.4(3) . 2 ?
Pb2S O5 Pb2 2.39(8) 2 2 ?
Pb2S O5 Pb2 117.0(3) 3 2 ?
Pb2S O5 Pb2 4.67(5) 11_557 2 ?
Pb2S O5 Pb2 114.5(4) 12_557 2 ?
Pb2S O5 Pb2 113.0(4) 10_557 2 ?
Pb2 O5 Pb2 115.4(3) . 2 ?
O5 O5 Pb2 77.5(5) 10_557 3 ?
O4 O5 Pb2 102.5(5) . 3 ?
Pb2S O5 Pb2 117.0(3) . 3 ?
Pb2S O5 Pb2 115.4(3) 2 3 ?
Pb2S O5 Pb2 2.39(8) 3 3 ?
Pb2S O5 Pb2 113.0(4) 11_557 3 ?
Pb2S O5 Pb2 4.67(5) 12_557 3 ?
Pb2S O5 Pb2 114.5(4) 10_557 3 ?
Pb2 O5 Pb2 115.4(3) . 3 ?
Pb2 O5 Pb2 115.4(3) 2 3 ?

loop_
    _geom_torsion_atom_site_label_1
    _geom_torsion_atom_site_label_2
    _geom_torsion_atom_site_label_3
    _geom_torsion_atom_site_label_4
    _geom_torsion
    _geom_torsion_site_symmetry_1
    _geom_torsion_site_symmetry_2
    _geom_torsion_site_symmetry_3
    _geom_torsion_site_symmetry_4
    _geom_torsion_publ_flag
O2 P1 O1 Pb1 -169.1(2) . . . 4_665 ?
O2 P1 O1 Pb1 -49.5(3) 10_557 . . 4_665 ?
O3 P1 O1 Pb1 70.7(2) . . . 4_665 ?
Pb2 P1 O1 Pb1 -109.3(2) . . . 4_665 ?
O2 P1 O1 Pb1 49.5(3) . . . 7_666 ?
O2 P1 O1 Pb1 169.1(2) 10_557 . . 7_666 ?
O3 P1 O1 Pb1 -70.7(2) . . . 7_666 ?
Pb2 P1 O1 Pb1 109.3(2) . . . 7_666 ?
O2 P1 O2 Pb2S -138.4(2) 10_557 . . 8_556 ?
O1 P1 O2 Pb2S -16.0(4) . . . 8_556 ?
O3 P1 O2 Pb2S 105.5(3) . . . 8_556 ?
Pb2 P1 O2 Pb2S -146.3(4) . . . 8_556 ?
O2 P1 O2 Pb2S 2.9(3) 10_557 . . . ?
O1 P1 O2 Pb2S 125.32(16) . . . . ?
O3 P1 O2 Pb2S -113.19(17) . . . . ?
Pb2 P1 O2 Pb2S -4.99(6) . . . . ?
O2 P1 O2 Pb2 -146.76(16) 10_557 . . 8_556 ?
O1 P1 O2 Pb2 -24.4(4) . . . 8_556 ?
O3 P1 O2 Pb2 97.1(3) . . . 8_556 ?
Pb2 P1 O2 Pb2 -154.7(4) . . . 8_556 ?
O2 P1 O2 Pb2 7.9(3) 10_557 . . . ?
O1 P1 O2 Pb2 130.30(16) . . . . ?
O3 P1 O2 Pb2 -108.20(17) . . . . ?
O2 P1 O2 Pb2S 2.7(2) 10_557 . . 10_557 ?
O1 P1 O2 Pb2S 125.13(16) . . . 10_557 ?
O3 P1 O2 Pb2S -113.37(17) . . . 10_557 ?
Pb2 P1 O2 Pb2S -5.17(6) . . . 10_557 ?
O2 P1 O3 Cu2 -122.29(12) . . . 2_665 ?
O2 P1 O3 Cu2 122.29(12) 10_557 . . 2_665 ?
O1 P1 O3 Cu2 0 . . . 2_665 ?
Pb2 P1 O3 Cu2 180 . . . 2_665 ?
O2 P1 O3 Pb2 -122.29(12) . . . 2_665 ?
O2 P1 O3 Pb2 122.29(12) 10_557 . . 2_665 ?
O1 P1 O3 Pb2 0 . . . 2_665 ?
Pb2 P1 O3 Pb2 180 . . . 2_665 ?
O2 P1 O3 Pb2S -126.29(12) . . . 11_667 ?
O2 P1 O3 Pb2S 118.30(14) 10_557 . . 11_667 ?
O1 P1 O3 Pb2S -4.00(6) . . . 11_667 ?
Pb2 P1 O3 Pb2S 176.00(6) . . . 11_667 ?
O2 P1 O3 Pb2S -118.30(14) . . . 2_665 ?
O2 P1 O3 Pb2S 126.29(12) 10_557 . . 2_665 ?
O1 P1 O3 Pb2S 4.00(6) . . . 2_665 ?
Pb2 P1 O3 Pb2S -176.00(6) . . . 2_665 ?
O2 P1 O3 Pb1 104.37(12) . . . 10_557 ?
O2 P1 O3 Pb1 -11.05(18) 10_557 . . 10_557 ?
O1 P1 O3 Pb1 -133.34(9) . . . 10_557 ?
Pb2 P1 O3 Pb1 46.66(9) . . . 10_557 ?
O2 P1 O3 Pb1 11.05(18) . . . . ?
O2 P1 O3 Pb1 -104.37(12) 10_557 . . . ?
O1 P1 O3 Pb1 133.34(9) . . . . ?
Pb2 P1 O3 Pb1 -46.66(9) . . . . ?

# The following lines are used to test the character set of files sent by
# network email or other means. They are not part of the CIF data set
# abcdefghijklmnopqrstuvwxyzABCDEFGHIJKLMNOPQRSTUVWXYZ0123456789
# !@#$%^&*()_+{}:"~<>?|\-=[];'`,./

# END of CIF
loop_
_publcif_info_cif.paper_type
 ?


_publcif_funding_html
;
;
