# Supplementary material for: Superstructure Formation through Coupled Anion and Cation Ordering in Cu-Substituted Lead Oxyapatites
Source: Chem Mater. 2025 Apr 23;37(9):3088–99. doi: 10.1021/acs.chemmater.4c03130 (PMC12079795; doi:10.1021/acs.chemmater.4c03130)
Supplement: Supplementary file 3 — cm4c03130_si_003.cif [file cm4c03130_si_003.cif]

#\#CIF_1.1

#  CIF produced by WinGX routine CIF_UPDATE
#  Created on 2024-03-01 at 13:24:16
#  Using CIFtbx version 3.0.4  1 Sep 2006

#  Dictionary name : cif_core.dic
#  Dictionary vers : 2.4.5
#  Request file    : m:\tools\wingx\files\archive.reqdat
#  CIF files read  : shelxt xia2 PILATUS_2M_S_N_24_0107_Diamond

#------------------ SECTION 1. GLOBAL INFORMATION ---------------------------#

data_global

# start Validation Reply Form
 _vrf_PLAT077_shelxt
;
PROBLEM: Unitcell Contains Non-integer Number of Atoms ..     Please Check 
RESPONSE: conventional Z = 2 for apatites leads to A5(PO4)O0.5 for oxyapatites
;
_vrf_PLAT971_shelxt
;
PROBLEM: Check Calcd Resid. Dens.  0.71Ang From Pb02            4.98 eA-3  
RESPONSE: The residual q-peaks in the vicinity of the metal sites are due to the 
high electron density of Pb compared to all other elements in the structure. 
The residual q-peaks along (o,o,z) could be barely occupied oxygen sites in the 
disordered apatite channels. The residual electron density is smaller than the
residual q-peaks caused by Pb and thus cannot be assigned to oxygen confidently.
;
_vrf_PLAT972_shelxt
;
PROBLEM: Check Calcd Resid. Dens.  0.62Ang From Pb3            -2.27 eA-3  
RESPONSE: neg. residual electron density likely caused by splitting of the Pb6
 site  due  to  adjacent  oxygen  disorder (O12). We were unbale to resolve
 the split Pb6  site
;
_vrf_PLAT974_shelxt
;
PROBLEM: Check Calcd Negative Resid. Density on      Pb06      -2.49 eA-3  
RESPONSE:  neg. residual electron density likely caused by splitting of the Pb6
 site  due  to  adjacent  oxygen  disorder (O12). We were unbale to resolve
 the split Pb6  site
;
_vrf_PLAT975_shelxt
;
PROBLEM: Check Calcd Resid. Dens.  0.74Ang From O11     .       2.49 eA-3  
RESPONSE: The residual q-peaks along (o,o,z) could be barely occupied oxygen sites
in the disordered apatite channels. The residual electron density is smaller than
the residual q-peaks caused by Pb and thus cannot be assigned to oxygen confidently.
;
_vrf_PLAT976_shelxt
;
PROBLEM: Check Calcd Resid. Dens.  0.46Ang From O8      .      -2.09 eA-3  
RESPONSE:  neg. residual electron density likely caused by splitting of the Pb6
 site  due  to  adjacent  oxygen  disorder (O12). We were unbale to resolve
 the split Pb6  site
;
_vrf_PLAT213_shelxt
;
PROBLEM: Atom Pb06            has ADP max/min Ratio .....        3.8 prolat
RESPONSE: likely caused by splitting of the Pb6
 site  due  to  adjacent  oxygen  disorder (O12). We were unbale to resolve
 a split Pb6  site
;
_vrf_PLAT220_shelxt
;
PROBLEM: NonSolvent   Resd 1  O   Ueq(max)/Ueq(min) Range       10.0 Ratio 
RESPONSE: small U(eq) of O6 likely caused by splitting of the adjacent Pb6
 site
;
_vrf_PLAT907_shelxt
;
PROBLEM: Flack x > 0.5, Structure Needs to be Inverted? . 0.51  
RESPONSE: structure was not inverted for comparison reasons
;
 _vrf_STRVA01_shelxt
;
PROBLEM: Flack test results are ambiguous.
RESPONSE: centrosymmetric and noncentrosymmetric space groups have been tested
and solutions in centrosymmetric space groups are significantly worse.
;
# end Validation Reply Form


_publ_section_acknowledgements
;
(type here to add)
;
#Added by publCIF


# publcif _publ_body_element loop start
loop_
_publ_body_element
_publ_body_title
_publ_body_contents

 section 
;
Introduction
; 
;

;
 section 
;
Experimental
; 
;

;
 subsection 
;
Synthesis and crystallization
; 
;

;
 subsection 
;
Refinement
;
;
Crystal data, data collection and structure refinement details are summarized
in Table 1.
;

 section 
;
Results and discussion
; 
;

;
# publcif _publ_body_element loop end

#------------------ AUDIT DETAILS -------------------------------------------#

_audit_creation_date            2024-03-01
_audit_creation_method          'WinGX routine CIF_UPDATE'
_audit_conform_dict_name        cif_core.dic
_audit_conform_dict_version     2.4
_audit_conform_dict_location    ftp://ftp.iucr.org/pub/cif_core.dic
_audit_update_record            
;
?

2024-03-01 # Formatted by publCIF
;


#==============================================================================
#
# SUBMISSION DETAILS
# Name and address of author for correspondence

_publ_contact_author_name       'Scheifers, Jan Phillip'
_publ_contact_author_address
;

;
_publ_contact_author_email       'jan.scheifers@email.ucr.edu'
_publ_contact_author_fax         ' '
_publ_contact_author_phone       ' '


_publ_contact_letter
;
 Submission dated :2024-03-01

Please consider this CIF for submission to the Cambridge Crystallographic
Data Centre. I certify that all authors have seen and approved of this
submission, that all have made significant scientific contributions to the
work reported, and that all share responsibility and accountability for
the results.

This CIF  is submitted as a personal communication

This CIF is submitted as part of a journal submission
<Insert Journal details here>

<Insert NAME here>
;


#==============================================================================
#
# TITLE AND AUTHOR LIST

_publ_section_title
;
Title (type here to add)
;

_publ_section_title_footnote
.

# The loop structure below should contain the names and addresses of all
# authors, in the required order of publication. Repeat as necessary.

loop_
 _publ_author_name
 _publ_author_footnote
 _publ_author_address
?
?
?

#------------------  SECTION 2. COMPOUND(S) DETAILS -------------------------#

data_shelxt


_refine_ls_abs_structure_Rogers   ?
#Added by publCIF


_computing_structure_solution   'SHELXT (Sheldrick, 2015)'
#Added by publCIF


_computing_molecular_graphics   'VESTA 3 (Momma, 2011)'
#Added by publCIF


_computing_publication_material   ?
#Added by publCIF


_atom_sites_solution_primary   dual
#Added by publCIF


_refine_ls_number_constraints   1.0000(1)
#Added by publCIF


_atom_sites_solution_secondary   difmap
#Added by publCIF


_diffrn_radiation_type   synchrotron
#Added by publCIF


_cell_special_details   
;
origin choice to enchance comparabilty with apatites in spg 176
;

#Added by publCIF


_exptl_crystal_description   'translucent gray block'
#Added by publCIF


_audit_creation_date                    2024-03-01T13:24:16-00:00
_audit_creation_method                  'WinGX routine CIF_UPDATE'

#----------------------------------------------------------------------------#
#                   CHEMICAL INFORMATION                                     #
#----------------------------------------------------------------------------#

_chemical_formula_sum                   'Cu0.16 O25 P6 Pb9.84'
_chemical_formula_weight                2634.74
_chemical_absolute_configuration        ad

#----------------------------------------------------------------------------#
#                   UNIT CELL INFORMATION                                    #
#----------------------------------------------------------------------------#

_symmetry_cell_setting                  hexagonal
_symmetry_space_group_name_H-M          'P -6'
_symmetry_space_group_name_Hall         'P -6'
_symmetry_Int_Tables_number             174
loop_
    _symmetry_equiv_pos_as_xyz
'x, y, z'
'-y, x-y, z'
'-x+y, -x, z'
'x, y, -z'
'-y, x-y, -z'
'-x+y, -x, -z'

_cell_length_a                          9.80260(4)
_cell_length_b                          9.80260(4)
_cell_length_c                          14.80060(12)
_cell_angle_alpha                       90
_cell_angle_beta                        90
_cell_angle_gamma                       120
_cell_volume                            1231.664(14)
_cell_formula_units_Z                   2
_cell_measurement_temperature           373(2)
_cell_measurement_reflns_used           13198
_cell_measurement_theta_min             2.319487398244
_cell_measurement_theta_max             35.791495930826

#----------------------------------------------------------------------------#
#                   CRYSTAL INFORMATION                                      #
#----------------------------------------------------------------------------#

_exptl_crystal_size_max                 0.07
_exptl_crystal_size_mid                 0.043
_exptl_crystal_size_min                 0.034
_exptl_crystal_density_diffrn           7.104
_exptl_crystal_F_000                    2203

#----------------------------------------------------------------------------#
#                   ABSORPTION CORRECTION                                    #
#----------------------------------------------------------------------------#

_exptl_absorpt_coefficient_mu           62.447
_exptl_absorpt_correction_type          empirical
_exptl_absorpt_process_details
;
        DIALS 3.8
        Scaling & analysis of unmerged intensities, absorption correction using spherica
;
_exptl_absorpt_correction_T_min         0.43964987236764
_exptl_absorpt_correction_T_max         1
_shelx_estimated_absorpt_T_min          0.097
_shelx_estimated_absorpt_T_max          0.225

#----------------------------------------------------------------------------#
#                   DATA COLLECTION                                          #
#----------------------------------------------------------------------------#

_diffrn_source                          Synchrotron
_diffrn_source_type                     'Diamond Light Source Beamline I19-1'
_diffrn_ambient_temperature             373(2)
_diffrn_radiation_wavelength            0.6889
_diffrn_radiation_monochromator         'Silicon 111'
_diffrn_detector                        'Photon counting pixel array'
_diffrn_detector_type                   'Dectris PILATUS 2M'
_diffrn_measurement_device              'Fixed \c 3-circle diffractometer'
_diffrn_measurement_device_type         'Fluid Film Devices'
_diffrn_measurement_method              'shutterless scans'
_diffrn_measurement_specimen_support
                                        'MiTeGen MicroMount'
_diffrn_reflns_av_R_equivalents         0.0663
_diffrn_reflns_av_unetI/netI            0.0426
_diffrn_reflns_number                   27259
_diffrn_reflns_limit_h_min              -16
_diffrn_reflns_limit_h_max              16
_diffrn_reflns_limit_k_min              -16
_diffrn_reflns_limit_k_max              15
_diffrn_reflns_limit_l_min              -24
_diffrn_reflns_limit_l_max              24
_diffrn_reflns_theta_min                1.334
_diffrn_reflns_theta_max                35.991
_diffrn_reflns_theta_full               24.415
_diffrn_measured_fraction_theta_full
                                        1
_diffrn_measured_fraction_theta_max
                                        0.975
_diffrn_reflns_Laue_measured_fraction_full
                                        1
_diffrn_reflns_Laue_measured_fraction_max
                                        0.975
_diffrn_reflns_point_group_measured_fraction_full
                                        1
_diffrn_reflns_point_group_measured_fraction_max
                                        0.975
_reflns_Friedel_fraction_full           1
_reflns_Friedel_fraction_max            0.975
_reflns_Friedel_coverage                0.989
_reflns_number_total                    4227
_reflns_number_gt                       3492
_reflns_threshold_expression            'I > 2\s(I)'

#----------------------------------------------------------------------------#
#                   COMPUTER PROGRAMS USED                                   #
#----------------------------------------------------------------------------#

_computing_data_collection              'GDA - generic data acquisition software'
_computing_data_reduction
;
        DIALS 3.8 (Winter, G. et al., 2018)
        dials.scale (Beilsten-Edmands, J. et al., 2020)
        XIA2 3.8.6 (Winter, G., 2010)
;
_computing_structure_refinement         'SHELXL-2014/7 (Sheldrick, 2014)'

#----------------------------------------------------------------------------#
#                   STRUCTURE SOLUTION                                       #
#----------------------------------------------------------------------------#


#----------------------------------------------------------------------------#
#                   REFINEMENT INFORMATION                                   #
#----------------------------------------------------------------------------#

_shelx_SHELXL_version_number            2014/7
_refine_special_details
;
 Refined as a 2-component inversion twin.
;
_refine_ls_structure_factor_coef        Fsqd
_refine_ls_matrix_type                  full
_refine_ls_weighting_scheme             calc
_refine_ls_weighting_details            'w=1/[\s^2^(Fo^2^)+(0.0313P)^2^+0.4021P] where P=(Fo^2^+2Fc^2^)/3'
_refine_ls_hydrogen_treatment           undef
_refine_ls_extinction_method            'SHELXL-2014/7 (Sheldrick 2014'
_refine_ls_extinction_expression        Fc^*^=kFc[1+0.001xFc^2^\l^3^/sin(2\q)]^-1/4^
_refine_ls_extinction_coef              0.00024(4)
_refine_ls_number_reflns                4227
_refine_ls_number_parameters            97
_refine_ls_number_restraints            1
_refine_ls_R_factor_all                 0.0324
_refine_ls_R_factor_gt                  0.0266
_refine_ls_wR_factor_ref                0.0724
_refine_ls_wR_factor_gt                 0.0707
_refine_ls_goodness_of_fit_ref          1.07
_refine_ls_restrained_S_all             1.069
_refine_ls_shift/su_max                 0.001
_refine_ls_shift/su_mean                0
_refine_ls_abs_structure_details
;
 Refined as an inversion twin.
;
_refine_ls_abs_structure_Flack          0.51(2)
_refine_diff_density_max                5.249
_refine_diff_density_min                -3.276
_refine_diff_density_rms                0.451

#----------------------------------------------------------------------------#
#                   CONSTRAINTS AND RESTRAINTS                               #
#----------------------------------------------------------------------------#


#----------------------------------------------------------------------------#
#                   ATOMIC TYPES, COORDINATES AND THERMAL PARAMETERS         #
#----------------------------------------------------------------------------#

loop_
    _atom_type_symbol
    _atom_type_description
    _atom_type_scat_dispersion_real
    _atom_type_scat_dispersion_imag
    _atom_type_scat_source
Pb Pb -2.779 9.6616 'International Tables Vol C Tables 4.2.6.8 and 6.1.1.4'
Cu Cu 0.3483 1.2194 'International Tables Vol C Tables 4.2.6.8 and 6.1.1.4'
P P 0.099 0.0908 'International Tables Vol C Tables 4.2.6.8 and 6.1.1.4'
O O 0.0108 0.0057 'International Tables Vol C Tables 4.2.6.8 and 6.1.1.4'

loop_
    _atom_site_label
    _atom_site_type_symbol
    _atom_site_fract_x
    _atom_site_fract_y
    _atom_site_fract_z
    _atom_site_U_iso_or_equiv
    _atom_site_adp_type
    _atom_site_occupancy
    _atom_site_site_symmetry_order
    _atom_site_calc_flag
    _atom_site_refinement_flags_posn
    _atom_site_refinement_flags_adp
    _atom_site_refinement_flags_occupancy
    _atom_site_disorder_assembly
    _atom_site_disorder_group
Pb01 Pb 0.3333 -0.3333 1.12894(6) 0.00629(17) Uani 1 3 d S T P . .
Pb02 Pb 0.3333 -0.3333 1.37656(6) 0.00899(17) Uani 1 3 d S T P . .
Pb3 Pb 0.25106(8) -0.00061(8) 1 0.00825(12) Uani 1 2 d S T P . .
Pb4A Pb 0.2527(4) 0.2524(4) 1.25226(9) 0.0051(3) Uani 0.556(10) 1 d . . P . .
Pb4B Pb 0.2232(4) 0.2266(5) 1.2399(2) 0.0051(3) Uani 0.222(5) 1 d . . P . .
Pb4C Pb 0.2273(5) 0.2298(5) 1.2630(3) 0.0051(3) Uani 0.222(5) 1 d . . P . .
Pb05 Pb 0.6667 0.3333 1.12412(6) 0.0071(2) Uani 0.921(6) 3 d S T P . .
Cu05 Cu 0.6667 0.3333 1.12412(6) 0.0071(2) Uani 0.079(6) 3 d S T P . .
Pb06 Pb 0.23300(9) 0.00352(8) 1.5 0.01776(16) Uani 1 2 d S T P . .
Pb07 Pb 0.6667 0.3333 1.37793(6) 0.0091(2) Uani 0.921(6) 3 d S T P . .
Cu07 Cu 0.6667 0.3333 1.37793(6) 0.0091(2) Uani 0.079(6) 3 d S T P . .
P1 P 0.0303(6) -0.3721(5) 1.5 0.0028(8) Uiso 1 2 d S . P . .
P2 P 0.0252(6) -0.3750(5) 1 0.0029(8) Uiso 1 2 d S . P . .
P3 P 0.4019(5) 0.0263(6) 1.24585(16) 0.0073(9) Uiso 1 1 d . . . . .
O1 O 0.3358(12) -0.1533(13) 1.2450(4) 0.011(2) Uiso 1 1 d . . . . .
O2 O 0.1006(12) -0.4798(13) 1 0.005(2) Uiso 1 2 d S . P . .
O3 O 0.1233(12) -0.4595(13) 1.5 0.007(2) Uiso 1 2 d S . P . .
O4 O 0.0785(9) -0.2590(9) 0.9201(5) 0.0146(17) Uiso 1 1 d . . . . .
O5 O 0.0715(9) -0.2559(8) 1.4200(5) 0.0130(15) Uiso 1 1 d . . . . .
O6 O 0.3637(7) 0.0877(7) 1.1585(4) 0.0008(10) Uiso 1 1 d . . . . .
O7 O -0.1563(13) -0.4766(12) 1 0.007(2) Uiso 1 2 d S . P . .
O8 O -0.1470(15) -0.4900(15) 1.5 0.011(2) Uiso 1 2 d S . P . .
O9 O 0.3539(8) 0.0853(8) 1.3318(5) 0.0108(14) Uiso 1 1 d . . . . .
O10 O 0.5869(15) 0.1139(15) 1.2514(4) 0.023(3) Uiso 1 1 d . . . . .
O11 O 0 0 1.362(3) 0.011(4) Uiso 0.294(4) 3 d S . P . .
O12 O 0 0 1.4704(17) 0.011(4) Uiso 0.408(4) 3 d S . P . .
O13 O 0 0 1.165(3) 0.011(4) Uiso 0.298(4) 3 d S . P . .

loop_
    _atom_site_aniso_label
    _atom_site_aniso_U_11
    _atom_site_aniso_U_22
    _atom_site_aniso_U_33
    _atom_site_aniso_U_23
    _atom_site_aniso_U_13
    _atom_site_aniso_U_12
Pb01 0.0050(2) 0.0050(2) 0.0089(4) 0 0 0.00249(10)
Pb02 0.0089(2) 0.0089(2) 0.0092(4) 0 0 0.00445(11)
Pb3 0.0032(2) 0.0034(3) 0.0183(3) 0 0 0.0018(2)
Pb4A 0.0045(8) 0.0051(7) 0.0060(5) 0.0009(2) 0.0009(2) 0.0026(7)
Pb4B 0.0045(8) 0.0051(7) 0.0060(5) 0.0009(2) 0.0009(2) 0.0026(7)
Pb4C 0.0045(8) 0.0051(7) 0.0060(5) 0.0009(2) 0.0009(2) 0.0026(7)
Pb05 0.0073(3) 0.0073(3) 0.0066(4) 0 0 0.00366(14)
Cu05 0.0073(3) 0.0073(3) 0.0066(4) 0 0 0.00366(14)
Pb06 0.0077(3) 0.0030(3) 0.0395(4) 0 0 0.0004(2)
Pb07 0.0102(3) 0.0102(3) 0.0069(4) 0 0 0.00512(14)
Cu07 0.0102(3) 0.0102(3) 0.0069(4) 0 0 0.00512(14)


#----------------------------------------------------------------------------#
#                   MOLECULAR GEOMETRY                                       #
#----------------------------------------------------------------------------#

_geom_special_details
;
 All esds (except the esd in the dihedral angle between two l.s. planes)
 are estimated using the full covariance matrix.  The cell esds are taken
 into account individually in the estimation of esds in distances, angles
 and torsion angles; correlations between esds in cell parameters are only
 used when they are defined by crystal symmetry.  An approximate (isotropic)
 treatment of cell esds is used for estimating esds involving l.s. planes.
;
loop_
    _geom_bond_atom_site_label_1
    _geom_bond_atom_site_label_2
    _geom_bond_distance
    _geom_bond_site_symmetry_2
    _geom_bond_publ_flag
Pb01 O1 2.454(10) 2_545 ?
Pb01 O1 2.454(10) . ?
Pb01 O1 2.454(10) 3_655 ?
Pb01 Pb02 3.6650(16) . ?
Pb02 O3 2.561(7) 3_655 ?
Pb02 O3 2.561(7) 2_545 ?
Pb02 O3 2.561(7) . ?
Pb02 O1 2.620(9) . ?
Pb02 O1 2.620(9) 2_545 ?
Pb02 O1 2.620(9) 3_655 ?
Pb02 Pb02 3.6539(18) 4_558 ?
Pb3 O2 2.305(11) 3_655 ?
Pb3 O4 2.529(8) . ?
Pb3 O4 2.529(8) 4_557 ?
Pb3 O6 2.553(6) . ?
Pb3 O6 2.553(6) 4_557 ?
Pb4A O10 2.340(16) 3_665 ?
Pb4A O9 2.584(8) . ?
Pb4A O5 2.586(8) 2 ?
Pb4A O4 2.675(8) 5_557 ?
Pb4A O6 2.733(7) . ?
Pb4B O13 2.468(18) . ?
Pb4B O4 2.556(9) 5_557 ?
Pb4B O10 2.606(16) 3_665 ?
Pb4B O6 2.661(7) . ?
Pb4B O9 2.680(8) . ?
Pb4C O5 2.475(9) 2 ?
Pb4C O9 2.518(9) . ?
Pb4C O10 2.571(16) 3_665 ?
Pb4C O13 2.67(2) . ?
Pb4C O11 2.68(2) . ?
Pb05 O7 2.574(8) 3_655 ?
Pb05 O7 2.574(8) 1_665 ?
Pb05 O7 2.574(8) 2 ?
Pb05 O10 2.665(10) 3_665 ?
Pb05 O10 2.665(11) 2_655 ?
Pb05 O10 2.665(10) . ?
Pb05 Pb05 3.6742(18) 4_557 ?
Pb06 O12 2.309(5) 4_558 ?
Pb06 O12 2.309(5) . ?
Pb06 O5 2.519(7) . ?
Pb06 O5 2.519(7) 4_558 ?
Pb06 O3 2.656(11) 3_655 ?
Pb06 O9 2.700(8) . ?
Pb06 O9 2.700(8) 4_558 ?
Pb06 P1 3.192(5) . ?
Pb07 O8 2.537(9) 2 ?
Pb07 O8 2.537(9) 1_665 ?
Pb07 O8 2.537(9) 3_655 ?
Pb07 O10 2.658(10) . ?
Pb07 O10 2.658(10) 3_665 ?
Pb07 O10 2.658(11) 2_655 ?
Pb07 Pb07 3.6134(19) 4_558 ?
P1 O3 1.531(10) . ?
P1 O8 1.532(15) . ?
P1 O5 1.550(8) 4_558 ?
P1 O5 1.550(8) . ?
P2 O2 1.537(10) . ?
P2 O4 1.539(8) 4_557 ?
P2 O4 1.539(8) . ?
P2 O7 1.544(12) . ?
P3 O1 1.542(13) . ?
P3 O6 1.549(7) . ?
P3 O9 1.565(9) . ?
P3 O10 1.573(13) . ?
O2 Pb3 2.305(11) 2_545 ?
O3 Pb02 2.561(7) 4_558 ?
O3 Pb06 2.656(11) 2_545 ?
O4 Pb4B 2.556(9) 6_557 ?
O4 Pb4A 2.675(8) 6_557 ?
O5 Pb4C 2.475(9) 3 ?
O5 Pb4A 2.586(8) 3 ?
O7 Pb05 2.574(7) 4_447 ?
O7 Pb05 2.574(7) 1_445 ?
O8 Pb07 2.537(9) 1_445 ?
O8 Pb07 2.537(9) 4_448 ?
O10 Pb4A 2.340(15) 2_655 ?
O10 Pb4C 2.571(15) 2_655 ?
O10 Pb4B 2.606(15) 2_655 ?
O11 O12 1.60(5) . ?
O11 Pb4C 2.68(2) 2 ?
O11 Pb4C 2.68(2) 3 ?
O12 O12 0.88(5) 4_558 ?
O12 Pb06 2.309(5) 3 ?
O12 Pb06 2.309(5) 2 ?
O13 Pb4B 2.468(17) 3 ?
O13 Pb4B 2.468(17) 2 ?
O13 Pb4C 2.67(2) 2 ?
O13 Pb4C 2.67(2) 3 ?

loop_
    _geom_angle_atom_site_label_1
    _geom_angle_atom_site_label_2
    _geom_angle_atom_site_label_3
    _geom_angle
    _geom_angle_site_symmetry_1
    _geom_angle_site_symmetry_3
    _geom_angle_publ_flag
O1 Pb01 O1 76.4(3) 2_545 . ?
O1 Pb01 O1 76.4(3) 2_545 3_655 ?
O1 Pb01 O1 76.4(3) . 3_655 ?
O1 Pb01 Pb02 45.6(2) 2_545 . ?
O1 Pb01 Pb02 45.6(2) . . ?
O1 Pb01 Pb02 45.6(2) 3_655 . ?
O3 Pb02 O3 74.7(3) 3_655 2_545 ?
O3 Pb02 O3 74.7(3) 3_655 . ?
O3 Pb02 O3 74.7(3) 2_545 . ?
O3 Pb02 O1 95.6(3) 3_655 . ?
O3 Pb02 O1 154.6(3) 2_545 . ?
O3 Pb02 O1 126.1(3) . . ?
O3 Pb02 O1 154.6(3) 3_655 2_545 ?
O3 Pb02 O1 126.1(3) 2_545 2_545 ?
O3 Pb02 O1 95.6(3) . 2_545 ?
O1 Pb02 O1 70.8(3) . 2_545 ?
O3 Pb02 O1 126.1(3) 3_655 3_655 ?
O3 Pb02 O1 95.6(3) 2_545 3_655 ?
O3 Pb02 O1 154.6(3) . 3_655 ?
O1 Pb02 O1 70.8(3) . 3_655 ?
O1 Pb02 O1 70.8(3) 2_545 3_655 ?
O3 Pb02 Pb02 44.50(17) 3_655 4_558 ?
O3 Pb02 Pb02 44.50(17) 2_545 4_558 ?
O3 Pb02 Pb02 44.50(17) . 4_558 ?
O1 Pb02 Pb02 138.0(2) . 4_558 ?
O1 Pb02 Pb02 138.0(2) 2_545 4_558 ?
O1 Pb02 Pb02 138.0(2) 3_655 4_558 ?
O3 Pb02 Pb01 135.50(17) 3_655 . ?
O3 Pb02 Pb01 135.50(17) 2_545 . ?
O3 Pb02 Pb01 135.50(17) . . ?
O1 Pb02 Pb01 42.0(2) . . ?
O1 Pb02 Pb01 42.0(2) 2_545 . ?
O1 Pb02 Pb01 42.0(2) 3_655 . ?
Pb02 Pb02 Pb01 180 4_558 . ?
O2 Pb3 O4 80.6(3) 3_655 . ?
O2 Pb3 O4 80.6(3) 3_655 4_557 ?
O4 Pb3 O4 55.8(4) . 4_557 ?
O2 Pb3 O6 82.16(17) 3_655 . ?
O4 Pb3 O6 136.8(2) . . ?
O4 Pb3 O6 82.5(2) 4_557 . ?
O2 Pb3 O6 82.16(17) 3_655 4_557 ?
O4 Pb3 O6 82.5(2) . 4_557 ?
O4 Pb3 O6 136.8(2) 4_557 4_557 ?
O6 Pb3 O6 133.6(3) . 4_557 ?
O10 Pb4A O9 75.7(3) 3_665 . ?
O10 Pb4A O5 88.1(3) 3_665 2 ?
O9 Pb4A O5 77.8(3) . 2 ?
O10 Pb4A O4 86.8(3) 3_665 5_557 ?
O9 Pb4A O4 132.5(2) . 5_557 ?
O5 Pb4A O4 146.3(3) 2 5_557 ?
O10 Pb4A O6 74.5(3) 3_665 . ?
O9 Pb4A O6 57.6(3) . . ?
O5 Pb4A O6 134.7(2) 2 . ?
O4 Pb4A O6 75.3(2) 5_557 . ?
O13 Pb4B O4 80.7(8) . 5_557 ?
O13 Pb4B O10 148.0(6) . 3_665 ?
O4 Pb4B O10 84.0(3) 5_557 3_665 ?
O13 Pb4B O6 77.8(4) . . ?
O4 Pb4B O6 78.6(3) 5_557 . ?
O10 Pb4B O6 71.7(3) 3_665 . ?
O13 Pb4B O9 101.6(4) . . ?
O4 Pb4B O9 133.7(3) 5_557 . ?
O10 Pb4B O9 69.9(3) 3_665 . ?
O6 Pb4B O9 57.4(3) . . ?
O5 Pb4C O9 81.1(3) 2 . ?
O5 Pb4C O10 85.6(3) 2 3_665 ?
O9 Pb4C O10 73.0(3) . 3_665 ?
O5 Pb4C O13 136.2(7) 2 . ?
O9 Pb4C O13 100.6(3) . . ?
O10 Pb4C O13 137.2(6) 3_665 . ?
O5 Pb4C O11 72.3(7) 2 . ?
O9 Pb4C O11 75.1(3) . . ?
O10 Pb4C O11 143.5(6) 3_665 . ?
O13 Pb4C O11 66.2(10) . . ?
O7 Pb05 O7 74.7(3) 3_655 1_665 ?
O7 Pb05 O7 74.7(3) 3_655 2 ?
O7 Pb05 O7 74.7(3) 1_665 2 ?
O7 Pb05 O10 155.2(4) 3_655 3_665 ?
O7 Pb05 O10 123.5(3) 1_665 3_665 ?
O7 Pb05 O10 93.1(3) 2 3_665 ?
O7 Pb05 O10 123.5(3) 3_655 2_655 ?
O7 Pb05 O10 93.1(3) 1_665 2_655 ?
O7 Pb05 O10 155.2(4) 2 2_655 ?
O10 Pb05 O10 75.6(3) 3_665 2_655 ?
O7 Pb05 O10 93.1(3) 3_655 . ?
O7 Pb05 O10 155.2(4) 1_665 . ?
O7 Pb05 O10 123.5(3) 2 . ?
O10 Pb05 O10 75.6(3) 3_665 . ?
O10 Pb05 O10 75.6(3) 2_655 . ?
O7 Pb05 Pb05 44.46(17) 3_655 4_557 ?
O7 Pb05 Pb05 44.46(17) 1_665 4_557 ?
O7 Pb05 Pb05 44.46(17) 2 4_557 ?
O10 Pb05 Pb05 135.0(2) 3_665 4_557 ?
O10 Pb05 Pb05 135.0(2) 2_655 4_557 ?
O10 Pb05 Pb05 135.0(2) . 4_557 ?
O12 Pb06 O12 21.9(12) 4_558 . ?
O12 Pb06 O5 87.5(3) 4_558 . ?
O12 Pb06 O5 77.2(3) . . ?
O12 Pb06 O5 77.2(3) 4_558 4_558 ?
O12 Pb06 O5 87.5(3) . 4_558 ?
O5 Pb06 O5 56.0(3) . 4_558 ?
O12 Pb06 O3 153.2(3) 4_558 3_655 ?
O12 Pb06 O3 153.2(3) . 3_655 ?
O5 Pb06 O3 76.0(3) . 3_655 ?
O5 Pb06 O3 76.0(3) 4_558 3_655 ?
O12 Pb06 O9 117.6(6) 4_558 . ?
O12 Pb06 O9 96.5(6) . . ?
O5 Pb06 O9 80.1(3) . . ?
O5 Pb06 O9 133.9(2) 4_558 . ?
O3 Pb06 O9 80.72(18) 3_655 . ?
O12 Pb06 O9 96.5(6) 4_558 4_558 ?
O12 Pb06 O9 117.6(6) . 4_558 ?
O5 Pb06 O9 133.9(2) . 4_558 ?
O5 Pb06 O9 80.1(3) 4_558 4_558 ?
O3 Pb06 O9 80.72(18) 3_655 4_558 ?
O9 Pb06 O9 134.4(3) . 4_558 ?
O12 Pb06 P1 86.68(9) 4_558 . ?
O12 Pb06 P1 86.68(9) . . ?
O5 Pb06 P1 28.50(17) . . ?
O5 Pb06 P1 28.50(17) 4_558 . ?
O3 Pb06 P1 68.7(2) 3_655 . ?
O9 Pb06 P1 105.68(15) . . ?
O9 Pb06 P1 105.68(15) 4_558 . ?
O8 Pb07 O8 74.9(3) 2 1_665 ?
O8 Pb07 O8 74.9(3) 2 3_655 ?
O8 Pb07 O8 74.9(3) 1_665 3_655 ?
O8 Pb07 O10 127.0(4) 2 . ?
O8 Pb07 O10 151.0(4) 1_665 . ?
O8 Pb07 O10 91.7(3) 3_655 . ?
O8 Pb07 O10 91.7(3) 2 3_665 ?
O8 Pb07 O10 127.0(4) 1_665 3_665 ?
O8 Pb07 O10 151.0(4) 3_655 3_665 ?
O10 Pb07 O10 75.8(3) . 3_665 ?
O8 Pb07 O10 151.0(4) 2 2_655 ?
O8 Pb07 O10 91.7(3) 1_665 2_655 ?
O8 Pb07 O10 127.0(4) 3_655 2_655 ?
O10 Pb07 O10 75.8(3) . 2_655 ?
O10 Pb07 O10 75.8(3) 3_665 2_655 ?
O8 Pb07 Pb07 44.6(2) 2 4_558 ?
O8 Pb07 Pb07 44.6(2) 1_665 4_558 ?
O8 Pb07 Pb07 44.6(2) 3_655 4_558 ?
O10 Pb07 Pb07 134.8(2) . 4_558 ?
O10 Pb07 Pb07 134.8(2) 3_665 4_558 ?
O10 Pb07 Pb07 134.8(2) 2_655 4_558 ?
O3 P1 O8 110.3(7) . . ?
O3 P1 O5 113.7(4) . 4_558 ?
O8 P1 O5 109.6(4) . 4_558 ?
O3 P1 O5 113.7(4) . . ?
O8 P1 O5 109.6(4) . . ?
O5 P1 O5 99.6(6) 4_558 . ?
O3 P1 Pb06 116.3(5) . . ?
O8 P1 Pb06 133.4(5) . . ?
O5 P1 Pb06 50.9(3) 4_558 . ?
O5 P1 Pb06 50.9(3) . . ?
O2 P2 O4 113.2(4) . 4_557 ?
O2 P2 O4 113.2(4) . . ?
O4 P2 O4 100.4(6) 4_557 . ?
O2 P2 O7 110.6(6) . . ?
O4 P2 O7 109.4(4) 4_557 . ?
O4 P2 O7 109.4(4) . . ?
O1 P3 O6 113.1(4) . . ?
O1 P3 O9 113.3(4) . . ?
O6 P3 O9 111.0(5) . . ?
O1 P3 O10 109.6(7) . . ?
O6 P3 O10 105.5(5) . . ?
O9 P3 O10 103.5(5) . . ?
P3 O1 Pb01 132.4(4) . . ?
P3 O1 Pb02 128.3(4) . . ?
Pb01 O1 Pb02 92.4(4) . . ?
P2 O2 Pb3 133.8(6) . 2_545 ?
P1 O3 Pb02 106.8(4) . . ?
P1 O3 Pb02 106.8(4) . 4_558 ?
Pb02 O3 Pb02 91.0(3) . 4_558 ?
P1 O3 Pb06 125.0(6) . 2_545 ?
Pb02 O3 Pb06 110.9(3) . 2_545 ?
Pb02 O3 Pb06 110.9(3) 4_558 2_545 ?
P2 O4 Pb3 101.0(4) . . ?
P2 O4 Pb4B 143.0(5) . 6_557 ?
Pb3 O4 Pb4B 113.0(3) . 6_557 ?
P2 O4 Pb4A 139.0(5) . 6_557 ?
Pb3 O4 Pb4A 118.6(3) . 6_557 ?
Pb4B O4 Pb4A 6.71(9) 6_557 6_557 ?
P1 O5 Pb4C 144.5(5) . 3 ?
P1 O5 Pb06 100.6(4) . . ?
Pb4C O5 Pb06 113.3(3) 3 . ?
P1 O5 Pb4A 140.3(4) . 3 ?
Pb4C O5 Pb4A 5.96(11) 3 3 ?
Pb06 O5 Pb4A 118.5(3) . 3 ?
P3 O6 Pb3 141.5(4) . . ?
P3 O6 Pb4B 96.2(3) . . ?
Pb3 O6 Pb4B 110.0(2) . . ?
P3 O6 Pb4A 92.9(3) . . ?
Pb3 O6 Pb4A 115.7(2) . . ?
Pb4B O6 Pb4A 6.81(8) . . ?
P2 O7 Pb05 127.6(3) . 4_447 ?
P2 O7 Pb05 127.6(3) . 1_445 ?
Pb05 O7 Pb05 91.1(3) 4_447 1_445 ?
P1 O8 Pb07 132.3(3) . 1_445 ?
P1 O8 Pb07 132.3(3) . 4_448 ?
Pb07 O8 Pb07 90.8(4) 1_445 4_448 ?
P3 O9 Pb4C 101.7(4) . . ?
P3 O9 Pb4A 98.4(4) . . ?
Pb4C O9 Pb4A 6.24(10) . . ?
P3 O9 Pb4B 95.1(4) . . ?
Pb4C O9 Pb4B 6.69(14) . . ?
Pb4A O9 Pb4B 6.83(9) . . ?
P3 O9 Pb06 143.9(5) . . ?
Pb4C O9 Pb06 105.9(3) . . ?
Pb4A O9 Pb06 111.0(3) . . ?
Pb4B O9 Pb06 111.7(3) . . ?
P3 O10 Pb4A 127.4(8) . 2_655 ?
P3 O10 Pb4C 129.2(8) . 2_655 ?
Pb4A O10 Pb4C 3.91(12) 2_655 2_655 ?
P3 O10 Pb4B 128.8(7) . 2_655 ?
Pb4A O10 Pb4B 4.44(10) 2_655 2_655 ?
Pb4C O10 Pb4B 7.58(15) 2_655 2_655 ?
P3 O10 Pb07 105.7(6) . . ?
Pb4A O10 Pb07 112.7(4) 2_655 . ?
Pb4C O10 Pb07 108.9(4) 2_655 . ?
Pb4B O10 Pb07 114.5(4) 2_655 . ?
P3 O10 Pb05 101.3(6) . . ?
Pb4A O10 Pb05 113.1(4) 2_655 . ?
Pb4C O10 Pb05 114.7(4) 2_655 . ?
Pb4B O10 Pb05 108.8(4) 2_655 . ?
Pb07 O10 Pb05 89.8(4) . . ?
O12 O11 Pb4C 123.3(7) . 2 ?
O12 O11 Pb4C 123.3(7) . 3 ?
Pb4C O11 Pb4C 92.8(10) 2 3 ?
O12 O11 Pb4C 123.3(7) . . ?
Pb4C O11 Pb4C 92.8(10) 2 . ?
Pb4C O11 Pb4C 92.8(10) 3 . ?
O12 O12 O11 180.00(5) 4_558 . ?
O12 O12 Pb06 79.1(6) 4_558 3 ?
O11 O12 Pb06 100.9(6) . 3 ?
O12 O12 Pb06 79.1(6) 4_558 2 ?
O11 O12 Pb06 100.9(6) . 2 ?
Pb06 O12 Pb06 116.5(4) 3 2 ?
O12 O12 Pb06 79.1(6) 4_558 . ?
O11 O12 Pb06 100.9(6) . . ?
Pb06 O12 Pb06 116.5(4) 3 . ?
Pb06 O12 Pb06 116.5(4) 2 . ?
Pb4B O13 Pb4B 101.4(10) . 3 ?
Pb4B O13 Pb4B 101.4(10) . 2 ?
Pb4B O13 Pb4B 101.4(10) 3 2 ?
Pb4B O13 Pb4C 97.4(10) . 2 ?
Pb4B O13 Pb4C 97.6(10) 3 2 ?
Pb4B O13 Pb4C 6.23(16) 2 2 ?
Pb4B O13 Pb4C 97.6(10) . 3 ?
Pb4B O13 Pb4C 6.23(16) 3 3 ?
Pb4B O13 Pb4C 97.4(10) 2 3 ?
Pb4C O13 Pb4C 93.2(9) 2 3 ?
Pb4B O13 Pb4C 6.23(16) . . ?
Pb4B O13 Pb4C 97.4(10) 3 . ?
Pb4B O13 Pb4C 97.6(10) 2 . ?
Pb4C O13 Pb4C 93.2(9) 2 . ?
Pb4C O13 Pb4C 93.2(9) 3 . ?

loop_
    _geom_torsion_atom_site_label_1
    _geom_torsion_atom_site_label_2
    _geom_torsion_atom_site_label_3
    _geom_torsion_atom_site_label_4
    _geom_torsion
    _geom_torsion_site_symmetry_1
    _geom_torsion_site_symmetry_2
    _geom_torsion_site_symmetry_3
    _geom_torsion_site_symmetry_4
    _geom_torsion_publ_flag
O6 P3 O1 Pb01 44.4(9) . . . . ?
O9 P3 O1 Pb01 171.9(6) . . . . ?
O10 P3 O1 Pb01 -73.1(7) . . . . ?
O6 P3 O1 Pb02 -173.1(5) . . . . ?
O9 P3 O1 Pb02 -45.6(8) . . . . ?
O10 P3 O1 Pb02 69.5(7) . . . . ?
O4 P2 O2 Pb3 123.3(4) 4_557 . . 2_545 ?
O4 P2 O2 Pb3 -123.3(4) . . . 2_545 ?
O7 P2 O2 Pb3 0 . . . 2_545 ?
O8 P1 O3 Pb02 131.8(3) . . . . ?
O5 P1 O3 Pb02 -104.7(4) 4_558 . . . ?
O5 P1 O3 Pb02 8.3(6) . . . . ?
Pb06 P1 O3 Pb02 -48.2(3) . . . . ?
O8 P1 O3 Pb02 -131.8(3) . . . 4_558 ?
O5 P1 O3 Pb02 -8.3(6) 4_558 . . 4_558 ?
O5 P1 O3 Pb02 104.7(4) . . . 4_558 ?
Pb06 P1 O3 Pb02 48.2(3) . . . 4_558 ?
O8 P1 O3 Pb06 0 . . . 2_545 ?
O5 P1 O3 Pb06 123.5(4) 4_558 . . 2_545 ?
O5 P1 O3 Pb06 -123.5(4) . . . 2_545 ?
Pb06 P1 O3 Pb06 180 . . . 2_545 ?
O2 P2 O4 Pb3 -108.8(5) . . . . ?
O4 P2 O4 Pb3 12.2(6) 4_557 . . . ?
O7 P2 O4 Pb3 127.3(4) . . . . ?
O2 P2 O4 Pb4B 94.7(8) . . . 6_557 ?
O4 P2 O4 Pb4B -144.3(5) 4_557 . . 6_557 ?
O7 P2 O4 Pb4B -29.2(9) . . . 6_557 ?
O2 P2 O4 Pb4A 86.1(8) . . . 6_557 ?
O4 P2 O4 Pb4A -152.9(3) 4_557 . . 6_557 ?
O7 P2 O4 Pb4A -37.8(8) . . . 6_557 ?
O3 P1 O5 Pb4C 91.0(9) . . . 3 ?
O8 P1 O5 Pb4C -32.9(9) . . . 3 ?
O5 P1 O5 Pb4C -147.8(5) 4_558 . . 3 ?
Pb06 P1 O5 Pb4C -163.5(10) . . . 3 ?
O3 P1 O5 Pb06 -105.5(5) . . . . ?
O8 P1 O5 Pb06 130.6(5) . . . . ?
O5 P1 O5 Pb06 15.8(6) 4_558 . . . ?
O3 P1 O5 Pb4A 84.0(8) . . . 3 ?
O8 P1 O5 Pb4A -39.8(8) . . . 3 ?
O5 P1 O5 Pb4A -154.7(3) 4_558 . . 3 ?
Pb06 P1 O5 Pb4A -170.5(9) . . . 3 ?
O1 P3 O6 Pb3 -9.4(8) . . . . ?
O9 P3 O6 Pb3 -138.1(5) . . . . ?
O10 P3 O6 Pb3 110.3(7) . . . . ?
O1 P3 O6 Pb4B 124.3(5) . . . . ?
O9 P3 O6 Pb4B -4.4(5) . . . . ?
O10 P3 O6 Pb4B -115.9(6) . . . . ?
O1 P3 O6 Pb4A 130.3(5) . . . . ?
O9 P3 O6 Pb4A 1.6(5) . . . . ?
O10 P3 O6 Pb4A -109.9(6) . . . . ?
O2 P2 O7 Pb05 -64.2(5) . . . 4_447 ?
O4 P2 O7 Pb05 170.4(5) 4_557 . . 4_447 ?
O4 P2 O7 Pb05 61.2(7) . . . 4_447 ?
O2 P2 O7 Pb05 64.2(5) . . . 1_445 ?
O4 P2 O7 Pb05 -61.2(7) 4_557 . . 1_445 ?
O4 P2 O7 Pb05 -170.4(5) . . . 1_445 ?
O3 P1 O8 Pb07 -74.3(7) . . . 1_445 ?
O5 P1 O8 Pb07 159.9(7) 4_558 . . 1_445 ?
O5 P1 O8 Pb07 51.6(10) . . . 1_445 ?
Pb06 P1 O8 Pb07 105.7(7) . . . 1_445 ?
O3 P1 O8 Pb07 74.3(7) . . . 4_448 ?
O5 P1 O8 Pb07 -51.6(10) 4_558 . . 4_448 ?
O5 P1 O8 Pb07 -159.9(7) . . . 4_448 ?
Pb06 P1 O8 Pb07 -105.7(7) . . . 4_448 ?
O1 P3 O9 Pb4C -124.9(5) . . . . ?
O6 P3 O9 Pb4C 3.7(6) . . . . ?
O10 P3 O9 Pb4C 116.5(6) . . . . ?
O1 P3 O9 Pb4A -130.2(4) . . . . ?
O6 P3 O9 Pb4A -1.7(5) . . . . ?
O10 P3 O9 Pb4A 111.1(6) . . . . ?
O1 P3 O9 Pb4B -124.2(5) . . . . ?
O6 P3 O9 Pb4B 4.3(5) . . . . ?
O10 P3 O9 Pb4B 117.2(6) . . . . ?
O1 P3 O9 Pb06 14.5(9) . . . . ?
O6 P3 O9 Pb06 143.0(6) . . . . ?
O10 P3 O9 Pb06 -104.2(8) . . . . ?
O1 P3 O10 Pb4A 2.4(6) . . . 2_655 ?
O6 P3 O10 Pb4A -119.6(5) . . . 2_655 ?
O9 P3 O10 Pb4A 123.6(5) . . . 2_655 ?
O1 P3 O10 Pb4C -2.0(6) . . . 2_655 ?
O6 P3 O10 Pb4C -124.0(5) . . . 2_655 ?
O9 P3 O10 Pb4C 119.2(5) . . . 2_655 ?
O1 P3 O10 Pb4B 7.8(6) . . . 2_655 ?
O6 P3 O10 Pb4B -114.3(5) . . . 2_655 ?
O9 P3 O10 Pb4B 129.0(5) . . . 2_655 ?
O1 P3 O10 Pb07 -133.5(4) . . . . ?
O6 P3 O10 Pb07 104.5(4) . . . . ?
O9 P3 O10 Pb07 -12.3(6) . . . . ?
O1 P3 O10 Pb05 133.5(4) . . . . ?
O6 P3 O10 Pb05 11.5(6) . . . . ?
O9 P3 O10 Pb05 -105.3(4) . . . . ?
Pb4C O11 O12 Pb06 60.22(12) 2 . . 3 ?
Pb4C O11 O12 Pb06 -59.78(12) 3 . . 3 ?
Pb4C O11 O12 Pb06 -179.78(12) . . . 3 ?
Pb4C O11 O12 Pb06 -59.78(12) 2 . . 2 ?
Pb4C O11 O12 Pb06 -179.78(12) 3 . . 2 ?
Pb4C O11 O12 Pb06 60.22(12) . . . 2 ?
Pb4C O11 O12 Pb06 -179.78(12) 2 . . . ?
Pb4C O11 O12 Pb06 60.22(12) 3 . . . ?
Pb4C O11 O12 Pb06 -59.78(12) . . . . ?

# The following lines are used to test the character set of files sent by
# network email or other means. They are not part of the CIF data set
# abcdefghijklmnopqrstuvwxyzABCDEFGHIJKLMNOPQRSTUVWXYZ0123456789
# !@#$%^&*()_+{}:"~<>?|\-=[];'`,./

# END of CIF
loop_
_publcif_info_cif.paper_type
 ?


_publcif_funding_html
;
;
